# Supplementary material for: Predicting the Postmortem Interval Based on Gravesoil Microbiome Data and a Random Forest Model
Source: Microorganisms. 2022 Dec 24;11(1):56. doi: 10.3390/microorganisms11010056 (PMC9860995; doi:10.3390/microorganisms11010056)
Supplement: Supplementary file 1 [file microorganisms-11-00056-s001.zip]

Archive with 1 entries (1 files):
- microorganisms-2033594-supplementary.pdf
